# Supplementary material for: HMOs Exert Marked Bifidogenic Effects on Children’s Gut Microbiota Ex Vivo, Due to Age-Related Bifidobacterium Species Composition
Source: Nutrients. 2023 Mar 30;15(7):1701. doi: 10.3390/nu15071701 (PMC10097135; doi:10.3390/nu15071701)
Supplement: Supplementary file 1 [file nutrients-15-01701-s001.zip]

Archive with 1 entries (1 files):
- nutrients-2216692-supplementary.pdf
